# Supplementary material for: 5‐Hydroxymethylcytosine Dynamics Reveals Coordinated Reprogramming of Parental Genomes and X Chromosome Dosage Balance in Mouse SCNT Embryos
Source: Adv Sci (Weinh). 2025 Nov 18;13(6):e09682. doi: 10.1002/advs.202509682 (PMC12866825; doi:10.1002/advs.202509682)
Supplement: Supplementary file 2 — Supplemental Table 1 [file ADVS-13-e09682-s002.xlsx]

## Sheet: Sheet1
Table S1. Summary of sequencing metrics and quality control for WGBS and ACE-seq datasets. Related to Figure 1C and Figure 7C.
Sample	Reference	Sequencing method	Sequencing yield (Gb)	No. of sequenced paired reads (M)	No. of detected CpGs in λDNA spike-in	CpG site coverage of λDNA (%)	Conversion rate of λDNA spike-in (%)	No. of detected genome CpG sites (≥1×)	Genome CpG coverage (%)	DNAme or 5hmC level (%, 1×, CpG sites)	DNAme or 5hmC level (%, 1×, CH sites)	Maternal genome CpG coverage (%)	Maternal DNAme or 5hmC level (%, 1×, CpG sites)	Paternal genome CpG coverage (%)	Paternal DNAme or 5hmC level (%, 1×, CpG sites)
WGBS_C57_PWK_female_MEF_Rep1	mm9	WGBS	58.08	193.596	24116.7	99.73	99.12	35294289	82.68	72.3667	1.18609	35.84	76.018	31.3	75.1148
WGBS_C57_PWK_female_MEF_Rep2	mm9	WGBS	105.67	352.246	24131.2	99.79	99.18	37902794	88.79	72.453	1.19382	44.75	75.595	39.62	74.6657
WGBS_C57_PWK_male_MEF_Rep1	mm9	WGBS	59.69	198.957	24128.8	99.78	99.15	35527238	83.23	72.8909	1.15868	28.74	76.3085	24.44	75.4518
WGBS_C57_PWK_male_MEF_Rep2	mm9	WGBS	57.73	192.43	24128.8	99.78	99.15	35194641	82.45	72.928	1.18495	29.01	76.2056	24.73	75.2674
WGBS_SCNT_XX_2cell_Rep1	mm9	WGBS	87.54	291.785	24116.7	99.73	99.5	35459951	83.07	50.7132	1.6434	29.51	52.029	24.73	51.9481
WGBS_SCNT_XX_2cell_Rep2	mm9	WGBS	101.85	339.495	24162.7	99.92	99.5	36273866	84.98	47.8168	1.51206	31.23	48.3249	26.68	47.9258
WGBS_SCNT_XY_2cell_Rep1	mm9	WGBS	81.61	262.351	24157.8	99.9	99.5	33666490	78.87	47.1217	1.52314	26.94	47.6819	21.69	47.1508
WGBS_SCNT_XY_2cell_Rep2	mm9	WGBS	88.06	314.466	24065.9	99.52	99.2	38544572	90.3	49.0162	2.05652	46.82	49.2268	39.2	48.858
WGBS_SCNT_XX_4-8cell_Rep1	mm9	WGBS	78.71	335.903	20842.5	86.19	99.26	34301397	80.35	58.3748	1.43954	27.12	59.893	23.48	59.4995
WGBS_SCNT_XX_4-8cell_Rep2	mm9	WGBS	94.34	345.824	24169.9	99.95	98.71	35886924	84.07	54.5863	2.06568	30.77	55.041	26.9	54.8985
WGBS_SCNT_XY_4-8cell_Rep1	mm9	WGBS	117.76	272.025	24148.1	99.86	99.52	35479451	83.11	55.6169	1.30097	30.68	55.8063	25.01	56.789
WGBS_SCNT_XY_4-8cell_Rep2	mm9	WGBS	107.42	293.532	24068.3	99.53	99.31	36945297	86.55	54.9926	1.27309	33	55.4684	27.88	55.138
WGBS_SCNT_XX_Blastocyst_Rep1	mm9	WGBS	100.77	392.549	24136.1	99.81	99.1	37261410	87.29	19.1931	1.31449	41.75	19.7035	34.3	18.956
WGBS_SCNT_XX_Blastocyst_Rep2	mm9	WGBS	103.75	358.064	22194.2	91.78	99.19	37138948	87	17.6693	1.15064	40.27	18.0183	35.18	17.6041
WGBS_SCNT_XY_Blastocyst_Rep1	mm9	WGBS	124.97	416.579	24150.6	99.87	99.3	37321569	87.43	18.8334	1.10157	42.25	18.9303	35.88	18.5155
WGBS_SCNT_XY_Blastocyst_Rep2	mm9	WGBS	79.27	264.249	23995.8	99.23	98.52	35801622	83.87	18.7785	1.45926	30.73	18.8572	26.19	18.4307
WGBS_SCNT_XX_Tet3OE_2cell_Rep1	mm9	WGBS	42.79	285.28	24175	99.9711	99.1585	28773916	67.4099	27.525	1.75669	19.5407	28.7967	17.9975	27.8504
WGBS_SCNT_XX_Tet3OE_2cell_Rep2	mm9	WGBS	46.11	307.36	24175	99.9711	98.0105	34549469	80.94	28.4124	3.14656	33.95	29.5133	28.47	24.6284
WGBS_SCNT_XY_Tet3OE_2cell_Rep1	mm9	WGBS	55.17	367.88	24176	99.9752	98.0562	34990012	81.97	27.3338	2.82469	33.51	27.236	29.94	25.0597
WGBS_SCNT_XY_Tet3OE_2cell_Rep2	mm9	WGBS	56.84	378.88	24175	99.9711	98.0306	35030741	82.06	26.3487	2.83436	34.17	26.4146	30.28	23.8958
ACE_C57_PWK_female_MEF_Rep1	mm9	ACE-seq	81.65	272.152	24143.3	99.84	97.12	36617272	85.78	1.90844	0.231038	39.79	2.05904	35.03	1.91259
ACE_C57_PWK_female_MEF_Rep2	mm9	ACE-seq	81.63	272.097	24138.5	99.82	97.29	36850057	86.33	1.80764	0.182315	31.23	1.95639	27.81	1.8124
ACE_C57_PWK_male_MEF_Rep1	mm9	ACE-seq	75.54	251.789	24148.1	99.86	96.67	36135642	84.65	2.2193	0.270674	30.8	2.38509	26.42	2.25083
ACE_C57_PWK_male_MEF_Rep2	mm9	ACE-seq	84.51	281.688	24143.3	99.84	96.76	36984110	86.64	2.28644	0.252886	41.07	2.46256	34.84	2.32579
ACE_SCNT_XX_2cell_Rep1	mm9	ACE-seq	109.19	363.963	24150.6	99.87	98.94	30580059	71.64	4.26205	0.234885	26.14	4.44167	21.22	4.78668
ACE_SCNT_XX_2cell_Rep2	mm9	ACE-seq	86.27	287.556	24155.4	99.89	99.23	33836834	79.27	3.61329	0.157571	27.14	3.74528	22.06	4.17531
ACE_SCNT_XY_2cell_Rep1	mm9	ACE-seq	99.06	351.104	24150.6	99.87	99.36	34069834	79.81	4.3421	0.173449	27.51	4.56286	22.24	4.95492
ACE_SCNT_XY_2cell_Rep2	mm9	ACE-seq	99.47	251.71	24169.9	99.95	99.28	30813304	72.18	3.88516	0.160831	26.71	4.07932	21.46	4.28189
ACE_SCNT_XX_4-8cell_Rep1	mm9	ACE-seq	105.33	315.548	24148.1	99.86	97.78	28297234	66.29	2.87193	0.61387	19.51	3.02933	16.68	3.03122
ACE_SCNT_XX_4-8cell_Rep2	mm9	ACE-seq	75.51	391.063	24155.4	99.89	99.34	32422175	75.95	1.79515	0.144742	29.41	1.93035	25.59	1.90844
ACE_SCNT_XY_4-8cell_Rep1	mm9	ACE-seq	90.84	330.192	24162.7	99.92	99.35	33962477	79.56	2.25025	0.167932	27.19	2.4251	22.99	2.42603
ACE_SCNT_XY_4-8cell_Rep2	mm9	ACE-seq	79.82	331.555	24174.7	99.97	99.33	31019140	72.66	2.23536	0.145091	26.87	2.39562	22.5	2.35126
ACE_SCNT_XX_Blastocyst_Rep1	mm9	ACE-seq	94.66	302.784	24150.6	99.87	99.37	32274594	75.61	1.49362	0.122985	24.75	1.5445	20.76	1.54715
ACE_SCNT_XX_Blastocyst_Rep2	mm9	ACE-seq	117.32	266.064	24155.4	99.89	99.33	36111643	84.6	1.84377	0.170529	31.04	1.94896	27.44	1.90689
ACE_SCNT_XY_Blastocyst_Rep1	mm9	ACE-seq	101.42	338.074	24150.6	99.87	99.46	36370460	85.2	1.88286	0.147819	31.45	1.98342	27.02	1.93895
ACE_SCNT_XY_Blastocyst_Rep2	mm9	ACE-seq	108.45	361.5	24169.9	99.95	99.5	36874680	86.38	1.87454	0.120741	32.54	1.97533	27.98	1.93757
ACE_SCNT_XX_Tet3OE_2cell_Rep1	mm9	ACE-seq	42.35	282.32	24176	99.9752	97.4925	33268595	77.93	11.4913	0.792708	31.31	11.6151	27.64	12.8418
ACE_SCNT_XX_Tet3OE_2cell_Rep2	mm9	ACE-seq	47.68	317.88	24178	99.9835	98.1128	33431174	78.32	9.86762	0.755274	31.89	9.70529	27.3	11.2858
ACE_SCNT_XY_Tet3OE_2cell_Rep1	mm9	ACE-seq	60.37	402.46	24178	99.9835	98.1906	34969082	81.92	10.3119	0.745279	35.35	10.0064	29.07	12.1675
ACE_SCNT_XY_Tet3OE_2cell_Rep2	mm9	ACE-seq	49.63	330.9	24178	99.9835	98.064	33209348	77.8	11.2486	0.781066	31.39	11.1548	26.78	12.4868
