# Supplementary material for: 5‐Hydroxymethylcytosine Dynamics Reveals Coordinated Reprogramming of Parental Genomes and X Chromosome Dosage Balance in Mouse SCNT Embryos
Source: Adv Sci (Weinh). 2025 Nov 18;13(6):e09682. doi: 10.1002/advs.202509682 (PMC12866825; doi:10.1002/advs.202509682)
Supplement: Supplementary file 3 — Supplemental Table 2 [file ADVS-13-e09682-s003.xlsx]

## Sheet: Sheet1
Table S2. Summary of sequencing metrics and quality control for Smart-seq2 datasets. Related to Figure 8D.
Sample	Reference	Sequencing method	Sequencing yield (Gb)	No. of sequenced paired reads (M)	Q30 bases (%)	Clean reads ratio (%)	No. of uniquely mapped reads (M)	Mapping ratio (%)	No. of detected UMIs	No. of detected genes	Mitochondrial read fraction (%)
SCNT_XX_2cell_Rep1	mm9	RNA-seq	4.73	15.7973	87.73	94.25	10.203	68.5273	6848696	16812	4.79
SCNT_XX_2cell_Rep2	mm9	RNA-seq	3.57	11.9	87.55	93.65	7.28538	65.3729	4588415	15736	9.17
SCNT_XX_Tet3 OE_2cell_Rep1	mm9	RNA-seq	1.28	4.29	82.88	91.75	1.89712	48.1982	1221051	13598	5.01
SCNT_XX_Tet3 OE_2cell_Rep2	mm9	RNA-seq	1.12	3.75	80.33	90.05	1.29003	38.2019	807267	12143	4.71
SCNT_XY_2cell_Rep1	mm9	RNA-seq	4.65	15.52	88.21	94.35	9.05871	61.8633	5195351	15632	15.14
SCNT_XY_2cell_Rep2	mm9	RNA-seq	2.76	9.2	88.54	94.7	5.62101	64.5173	3249049	15254	14.48
SCNT_XY_Tet3 OE_2cell_Rep1	mm9	RNA-seq	3.89	12.99	88.39	94.05	8.20244	67.1391	4902695	16282	14.71
SCNT_XY_Tet3 OE_2cell_Rep2	mm9	RNA-seq	3.48	11.62	87.85	94.45	7.40926	67.5098	4546675	16140	15.49
